# Supplementary material for: The Electronic Effects of 3-Methoxycarbonylcoumarin Substituents on Spectral, Antioxidant, and Protein Binding Properties
Source: Int J Mol Sci. 2023 Jul 23;24(14):11820. doi: 10.3390/ijms241411820 (PMC10380446; doi:10.3390/ijms241411820)
Supplement: Supplementary file 1 [file ijms-24-11820-s001.zip]

Archive with 1 entries (1 files):
- ijms-2477778-supplementary.pdf
